# Supplementary material for: Peripheral Syndecan-3 and Neurofilament Light Chain as Complementary Blood Biomarkers for Alzheimer’s Disease
Source: Int J Mol Sci. 2026 Feb 6;27(3):1600. doi: 10.3390/ijms27031600 (PMC12898001; doi:10.3390/ijms27031600)
Supplement: Supplementary file 1 [file ijms-27-01600-s001.zip]

Archive with 1 entries (1 files):
- ijms-4094755-supplementary.pdf
